# Supplementary material for: Clinical tool to measure fluorescein patterns in orthokeratology
Source: PeerJ. 2022 Sep 23;10:e14068. doi: 10.7717/peerj.14068 (PMC9512001; doi:10.7717/peerj.14068)
Supplement: Supplemental Information 1 — Measurements collected by researchers using custom algorithm and ImageJ software of fluerescein pattern. [file peerj-10-14068-s001.csv]

Subject	Explorer	Mt-edge lift	Mt-mid-peripheral bearing	Mt-tear reservoir	Mt-central bearing	Mt-Diameter	ImJ-edge lift	ImJ-mid-peripheral bearing	ImJ-tear reservoir	ImJ-central bearing	ImJ-Diameter			Mt	Matlab measurement
1	1	0,510	1,049	1,898	4,185	11,100	0,485	1,039	1,666	4,722	11,100			ImJ	ImageJ measurement
2	1	0,439	1,180	2,521	2,920	11,200	0,451	1,188	1,538	4,845	11,200
3	1	0,447	1,008	1,706	3,978	10,300	0,523	0,898	1,956	3,547	10,300
4	1	0,445	1,216	0,771	6,036	10,900	0,475	1,145	0,863	5,935	10,900
5	1	0,379	1,413	1,204	5,008	11,000	0,450	1,258	1,115	5,356	11,000
6	1	0,386	1,276	1,723	4,330	11,100	0,401	1,176	1,623	4,702	11,100
7	1	0,521	1,259	1,408	4,624	11,000	0,362	1,545	1,329	4,528	11,000
8	1	0,466	1,136	1,841	4,412	11,300	0,930	0,956	2,054	3,421	11,300
9	1	0,481	1,243	1,433	4,985	11,300	0,451	1,214	1,332	5,306	11,300
10	1	0,469	1,201	1,536	4,389	10,800	0,459	1,182	1,549	4,422	10,800
11	1	0,567	1,045	2,062	3,652	11,000	0,522	0,991	2,246	3,484	11,000
12	1	0,343	1,332	1,653	4,643	11,300	0,410	1,262	1,558	4,843	11,300
13	1	0,427	1,424	2,130	3,537	11,500	0,411	1,173	2,073	4,189	11,500
14	1	0,463	1,175	2,617	2,991	11,500	0,485	1,142	2,052	4,143	11,500
15	1	0,465	1,270	1,113	4,604	10,300	0,510	1,160	1,190	4,580	10,300
16	1	0,475	1,275	1,318	4,065	10,200	0,486	1,163	1,291	4,322	10,200
17	1	0,581	1,145	1,561	4,626	11,200	0,563	0,988	1,432	5,235	11,200
18	1	0,474	1,226	1,626	4,547	11,200	0,493	1,178	1,478	4,904	11,200
19	1	0,291	1,448	1,426	4,070	10,400	0,450	1,226	1,226	4,597	10,400
20	1	0,457	1,187	1,717	3,578	10,300	0,512	1,108	1,620	3,823	10,300
21	1	0,483	1,199	1,738	3,761	10,600	0,539	1,032	1,994	3,471	10,600
22	1	0,622	1,273	0,877	4,956	10,500	0,558	1,034	1,070	5,177	10,500
23	1	0,503	1,195	1,837	3,530	10,600	0,438	1,130	1,939	3,585	10,600
24	1	0,479	1,239	1,735	3,796	10,700	0,478	1,070	1,844	3,917	10,700
25	1	0,498	1,119	2,149	3,368	10,900	0,495	1,026	2,002	3,856	10,900
26	1	0,581	1,036	2,579	2,608	11,000	0,499	1,038	2,426	3,074	11,000
1	2	0,596	0,929	2,024	4,002	11,100	0,530	1,019	1,933	4,138	11,100
2	2	0,519	1,066	2,555	2,920	11,200	0,446	1,113	2,749	2,583	11,200
3	2	0,520	0,923	2,001	3,412	10,300	0,482	0,814	2,053	3,603	10,300
4	2	0,462	1,165	0,805	6,036	10,900	0,484	1,157	0,883	5,852	10,900
5	2	0,480	1,289	0,978	5,506	11,000	0,470	1,256	1,158	5,234	11,000
6	2	0,400	1,238	1,672	4,481	11,100	0,355	1,223	1,703	4,539	11,100
7	2	0,412	1,339	1,437	4,624	11,000	0,360	1,255	1,672	4,426	11,000
8	2	0,448	1,154	1,841	4,412	11,300	0,465	1,084	2,072	4,060	11,300
9	2	0,487	1,238	1,318	5,215	11,300	0,440	1,246	1,423	5,085	11,300
10	2	0,503	1,167	1,480	4,501	10,800	0,453	1,212	1,508	4,456	10,800
11	2	0,529	1,025	2,263	3,366	11,000	0,461	1,084	2,297	3,318	11,000
12	2	0,413	1,263	1,559	4,830	11,300	0,382	1,252	1,659	4,715	11,300
13	2	0,427	1,222	1,917	4,367	11,500	0,402	1,197	2,078	4,147	11,500
14	2	0,489	1,127	2,165	3,937	11,500	0,451	1,171	2,379	3,500	11,500
15	2	0,465	1,238	1,243	4,410	10,300	0,501	1,169	1,273	4,414	10,300
16	2	0,474	1,197	1,315	4,227	10,200	0,476	1,191	1,337	4,194	10,200
17	2	0,593	0,964	1,865	4,357	11,200	0,489	1,098	1,732	4,562	11,200
18	2	0,498	1,203	1,487	4,825	11,200	0,480	1,189	1,476	4,911	11,200
19	2	0,428	1,262	1,207	4,608	10,400	0,455	1,239	1,237	4,538	10,400
20	2	0,524	1,120	1,588	3,835	10,300	0,470	1,147	1,949	3,169	10,300
21	2	0,551	1,102	1,801	3,692	10,600	0,514	1,084	1,947	3,510	10,600
22	2	0,515	1,041	1,171	5,046	10,500	0,505	1,189	1,257	4,600	10,500
23	2	0,470	1,145	1,416	4,537	10,600	0,465	1,119	1,612	4,210	10,600
24	2	0,467	1,171	1,796	3,829	10,700	0,472	1,126	1,818	3,870	10,700
25	2	0,515	1,046	2,098	3,581	10,900	0,495	1,050	2,007	3,796	10,900
26	2	0,575	1,042	2,522	2,722	11,000	0,528	1,026	2,597	2,700	11,000
